# Supplementary material for: Semi‐parametric analysis of overdispersed count and metric data with varying follow‐up times: Asymptotic theory and small sample approximations
Source: Biom J. 2018 Dec 5;61(3):616–29. doi: 10.1002/bimj.201800027 (PMC6587510; doi:10.1002/bimj.201800027)
Supplement: Supplementary file 1 — Supporting Information [file BIMJ-61-616-s001.zip]

Archive with 9 entries (9 files):
- README.pdf
- Case Study/case_study.R
- Simulations/Figure1.R
- Simulations/Figure2.R
- Simulations/simulationsTable2.R
- Simulations/simulations.R
- Intermediate Results/Intermediate Results Figure1.txt
- Intermediate Results/Intermediate Results Figure2.txt
- Intermediate Results/Intermediate Results Table2.txt
