# Supplementary material for: Semi‐parametric analysis of overdispersed count and metric data with varying follow‐up times: Asymptotic theory and small sample approximations
Source: Biom J. 2018 Dec 5;61(3):616–29. doi: 10.1002/bimj.201800027 (PMC6587510; doi:10.1002/bimj.201800027)
Supplement: Supplementary file 1 — Supporting Information [file BIMJ-61-616-s001.zip › Case Study/case_study.R]

################################################################################
#-This program can be used to reproduce the results obtained in Tables 3 and 4-#
#Author: Frank Konietschke                                                                              #
#                                                                              #
#                                                                              #
#                                                                              #
################################################################################
library(MASS)
CIperm<-function(x,y,t1,t2,nperm){
n1=length(x)
n2=length(y)

critN <- qnorm(1-0.05/2)
ind1=c(rep(1,n1))
ind2=c(rep(2,n2))
ind12=c(ind1,ind2)
grps=factor(c(rep(1,n2),rep(2,n1)))
N<-n1+n2
t12<-c(t1,t2)
T1<-sum(t1)
T2<-sum(t2)
T<-T1+T2
K1<-sum(t1^2/(T1*(T1-2*t1)))
K2<-sum(t2^2/(T2*(T2-2*t2)))

#-----------------------------Permutation Matrices-----------------------------#

P<-t(apply(matrix(1:N,nrow=nperm,ncol=N,byrow=TRUE),1,sample))
P2<-t(apply(matrix(1:N,nrow=nperm,ncol=N,byrow=TRUE),1,sample))
t12P<-matrix(t12[P2],nrow=nperm,ncol=N)
I1<-c(rep(1,n1),rep(0,n2))
I2<-c(rep(0,n1),rep(1,n2))
I1P<-matrix(I1[P],nrow=nperm,ncol=N)
I2P<-matrix(I2[P],nrow=nperm,ncol=N)
IP<-cbind(I1P,I2P)

t1P<-t12P[,1:n1]
t2P<-t12P[,(n1+1):N]
T1P<-rowSums(t1P)
T2P<-rowSums(t2P)
T1PM <- matrix(0,nrow=nperm,ncol=n1)
T2PM <- matrix(0,nrow=nperm,ncol=n2)
for(hh in 1:nperm){
T1PM[hh,]<-rep(T1P[hh])
T2PM[hh,]<-rep(T2P[hh])
}
T12PM<-cbind(T1PM,T2PM)
F1P <- T12PM/(T12PM-2*t12P)
F2P <- (T12PM*t12P)/(T12PM-2*t12P)
F3P <- (T12PM*t12P^2)/(T12PM-2*t12P)
F1PI1<-F1P*I1P
F1PI2<-F1P*I2P
F2PI1 <-F2P*I1P
F2PI2 <- F2P*I2P
F13P<- rowSums(F3P*I1P)
F23P <- rowSums(F3P*I2P)
K11P<-t1P^2/(T1PM*(T1PM-2*t1P))
K21P<-t2P^2/(T2PM*(T2PM-2*t2P))
K1P <- rowSums(K11P,na.rm=TRUE)
K2P <- rowSums(K21P,na.rm=TRUE)
VFP1 <- 1/(T1P^2*(1+K1P))
VFP2 <- 1/(T2P^2*(1+K2P))
i1<-c(rep(1/n1,n1),rep(0,n2))
i2<-c(rep(0,n1),rep(1/n2,n2))
i3<-c(rep(1/(n1*(n1-1)),n1), rep(0,n2))
i4<-c(rep(0,n1), rep(1/(n2*(n2-1)),n2))
Im1<-matrix(i1[P],nrow=nperm,ncol=N)
Im2<-matrix(i2[P],nrow=nperm,ncol=N)
Iv1<-matrix(i3[P],nrow=nperm,ncol=N)
Iv2<-matrix(i4[P],nrow=nperm,ncol=N)

#----------------Only possible if no one point distribution--------------------#
if (sum(x)!=0 && sum(y)!=0){
xy<-c(x,y)
xy2<-xy^2
zx<-x/t1
zy <- y/t2
z<-c(zx,zy)

#---------------------------Point Estimator------------------------------------#
lambda1 <- 1/T1*sum(x)
lambda2 <- 1/T2*sum(y)
lambda10<-(lambda1==0)
lambda20<-(lambda2==0)
lambda1[lambda10] <- 1/N
lambda2[lambda20] <- 1/N
lambdaRW <- log(lambda1/lambda2)
lambdaDW <- lambda1-lambda2
sigma1<-1/((1+K1)*T1^2)*sum(T1/(T1-2*t1)*(x-t1*lambda1)^2)
sigma2<-1/((1+K2)*T2^2)*sum(T2/(T2-2*t2)*(y-t2*lambda2)^2)
sigma10<-(sigma1==0)
sigma1[sigma10]<-1/N
sigma20<-(sigma2==0)
sigma2[sigma20]<-1/N

WRN_U <- lambdaRW - critN*sqrt(1/lambda1^2*sigma1 + 1/lambda2^2*sigma2)
WRN_O <- lambdaRW + critN*sqrt(1/lambda1^2*sigma1 + 1/lambda2^2*sigma2)

WNratio<-c(WRN_U,WRN_O)
TestWNR =  lambdaRW /sqrt(1/lambda1^2*sigma1 + 1/lambda2^2*sigma2)
pvWNR = min(2*pnorm(TestWNR),2-2*pnorm(TestWNR))

#------------------------Maximum-Likelihood Estimators-------------------------#

#---------------------------Overdispersion in Group 1--------------------------#
maxi1=function(parameter){
beta01=parameter[1]
beta11=parameter[2]
a1=parameter[3]
if(a1<=0){result=Inf}
else{result=-1*(sum(x*log(a1*t1*exp(beta01+beta11*ind1)/(a1*t1*exp(beta01+beta11*ind1)+1))-
1/a1*log(1+a1*t1*exp(beta01+beta11*ind1))+lgamma(x+1/a1)-lgamma(a1^(-1))))}
    }
a1=optim(c(1,1,1),maxi1)
g1=a1$par[3]


#---------------------------Overdispersion in Group 2--------------------------#
maxi2=function(parameter){
beta02=parameter[1]
beta12=parameter[2]
a2=parameter[3]
if(a2<=0){result=Inf} else{result=-1*(sum(y*log(a2*t2*exp(beta02+beta12*ind2)/(a2*t2*exp(beta02+beta12*ind2)+1))-1/a2*log(1+a2*t2*exp(beta02+beta12*ind2))+lgamma(y+1/a2)-lgamma(a2^(-1))))}
   }
a2=optim(c(1,1,1),maxi2)
g2=a2$par[3]

#---------------------------Overdispersion (Pooled)----------------------------#
maxi3=function(parameter){
beta02=parameter[1]
beta12=parameter[2]
a2=parameter[3]
if(a2<=0){result=Inf} else{result=-1*(sum(xy*log(a2*t12*exp(beta02+beta12*ind12)/(a2*t12*exp(beta02+beta12*ind12)+1))-1/a2*log(1+a2*t12*exp(beta02+beta12*ind12))+lgamma(xy+1/a2)-lgamma(a2^(-1))))}
   }
a3=optim(c(1,1,1),maxi3)
g3=a3$par[3]

vxMLW <-1/T1^2*sum(t1*lambda1+t1^2*lambda1^2*g1)
vyMLW <-1/T2^2*sum(t2*lambda2+t2^2*lambda2^2*g2)

WR_MLU <- lambdaRW - critN*sqrt(1/lambda1^2*vxMLW + 1/lambda2^2*vyMLW)
WR_MLO <- lambdaRW + critN*sqrt(1/lambda1^2*vxMLW + 1/lambda2^2*vyMLW)

WRML<-c(WR_MLU,WR_MLO)

TestWRML =  lambdaRW /sqrt(1/lambda1^2*vxMLW + 1/lambda2^2*vyMLW)
pvWRML = min(2*pnorm(TestWRML),2-2*pnorm(TestWRML))

vxMLWPool <-1/T1^2*sum(t1*lambda1+t1^2*lambda1^2*g3)
vyMLWPool <-1/T2^2*sum(t2*lambda2+t2^2*lambda2^2*g3)

WR_MLUPool <- lambdaRW - critN*sqrt(1/lambda1^2*vxMLWPool + 1/lambda2^2*vyMLWPool)
WR_MLOPool <- lambdaRW + critN*sqrt(1/lambda1^2*vxMLWPool + 1/lambda2^2*vyMLWPool)

TestWRMLPool =  lambdaRW /sqrt(1/lambda1^2*vxMLWPool + 1/lambda2^2*vyMLWPool)
pvWRMLPool = min(2*pnorm(TestWRMLPool),2-2*pnorm(TestWRMLPool))

#-------------------Compute the Permutation Distribution-----------------------#
lambda1P <- I1P%*%xy / T1P
lambda2P <- I2P%*%xy / T2P
v11P <- F1PI1%*%xy2
v21P <- F1PI2%*%xy2
v12P <- (F2PI1%*%xy)*2*lambda1P
v22P <- (F2PI2%*%xy)*2*lambda2P
v13P <- F13P*lambda1P^2
v23P <- F23P*lambda2P^2
v1P <- VFP1*(v11P - v12P + v13P)
v2P <- VFP2*(v21P - v22P + v23P)
v1P0<-(v1P==0)
v1P[v1P0]<-1/N
v2P0<-(v2P==0)
v2P[v2P0]<-1/N
TPWlog <- log(lambda1P/lambda2P)/ sqrt(1/lambda1P^2 * v1P + 1/lambda2P^2 *v2P)
c1Wlog<-sort(na.omit(TPWlog))[length(na.omit(TPWlog))*0.025]
c2Wlog<-sort(na.omit(TPWlog))[length(na.omit(TPWlog))*0.975]
WR_PU <- lambdaRW - c2Wlog*sqrt(1/lambda1^2*sigma1 + 1/lambda2^2*sigma2)
WR_PO <- lambdaRW - c1Wlog*sqrt(1/lambda1^2*sigma1 + 1/lambda2^2*sigma2)
WRP<-c(WR_PU,WR_PO)
pvWRP = min(2*mean(na.omit(TPWlog)>=TestWNR),2*mean(na.omit(TPWlog)<=TestWNR))

#---------------------Negative Binomial Regression-----------------------------#

ress=c(y,x)
datS=data.frame(ress,grps,t21=c(t2,t1))
fit <- glm.nb(ress ~grps +offset(t21) , data = datS)
SENB=coef(summary(fit))[,2][2]
est <- cbind(Estimate = coef(fit), confint(fit))

#------------------------Poisson Regression------------------------------------#

fitPois <- glm(ress ~ grps+offset(t21), family="poisson", data=datS)
estPois <- cbind(Estimate = coef(fitPois), confint(fitPois))
SEPois=coef(summary(fitPois))[,2][2]

#-------------------------------Compute Table 3--------------------------------#

Table3=data.frame(lambda=c(lambda1,lambda2),

sigma=c(round(var(x),3),
round(var(y),3)),
Overdispersion=c(round(var(x)/lambda1,3), 
round(var(y)/lambda2,3)))
row.names(Table3)=c("Control", "Active")

#-------------------------------Compute Table 4--------------------------------#
Table4=data.frame(Effect=c(lambdaRW,lambdaRW,lambdaRW,lambdaRW,
coef(summary(fit))[,1][2],
coef(summary(fitPois))[,1][2]),
SE=c(sqrt(1/lambda1^2*sigma1 + 1/lambda2^2*sigma2),
sqrt(1/lambda1^2*vxMLW + 1/lambda2^2*vyMLW),
sqrt(1/lambda1^2*vxMLWPool + 1/lambda2^2*vyMLWPool),
sqrt(1/lambda1^2*sigma1 + 1/lambda2^2*sigma2),
SENB, SEPois),
Statistic=c(TestWNR,TestWRML,TestWRMLPool,TestWNR,
coef(summary(fit))[,3][2],coef(summary(fitPois))[,3][2]),
pValue =c(pvWNR,pvWRML,pvWRMLPool,pvWRP,coef(summary(fit))[,4][2],coef(summary(fitPois))[,4][2]),
Lower=c(WNratio[1],WRML[1],WR_MLUPool[1],WRP[1],est[,2][2],estPois[,2][2]),
Upper=c(WNratio[2],WRML[2],WR_MLOPool[1],WRP[2],est[,3][2],estPois[,3][2]) 
)
row.names(Table4)=c("Normal", "LRT", "LRT.Pool", "Perm", "NB-Reg", "Pois-Reg")
Table4=round(Table4,3)
}
#---------------------Ende of one point distribution---------------------------#
else{print("There is a one point distribution.")}

result=list(Table3 = Table3, Table4=Table4)
result
#------------------------------End of Funktion---------------------------------#
}

################################################################################
#
#Data Evaluations
#
################################################################################

#--------------------------- T 2 lesions --------------------------------------#


 
x<-c(8,11,13,7,13,10,15,18)
y <-c(8,11,7,17,8,8,17,9)
CIperm(x,y, rep(1,length(x)), rep(1,length(y)),10000)


#-------------------------------Relapses---------------------------------------#

x=c(6,4,7,1,8,5,4,1)
y=c(2,3,2,2,3,3,2,2)
CIperm(x,y,rep(1,length(x)), rep(1,length(y)),10000)


#-------------------------Lycke Relapses---------------------------------------#

x=c(6,5,0,1,1,6,0,0,2,1,2,4,8,1,6,6,4,6,6,0,0,3,1,7,4,1,4,3,6,0)
y=c(3,1,2,4,1,2,5,1,2,2,2,1,0,5,1,0,2,4,0,0,4,2,2,0,0,2,3,7,1,3)
CIperm(x,y, rep(1,length(x)), rep(1,length(y)),10000)


#-------------------------Lycke Relapses Sensitivity---------------------------#


x=c(6,5,0,1,1,6,0,0,2,1,2,4,8,1,6,6,4,6,6,0,0,3,1,7,4,1,4,3,6,0)
y=c(3,1,2,4,1,2,5,1,2,0,2,1,0,5,1,0,2,4,0,0,4,2,2,0,0,2,3,7,1,3)
tx=c(1,1,1,1,1,1,1,0.33,1,1,1,1,1,1,1,1,1,1,1,1,1,1,1,1,1,1,1,1,1,1)
ty=c(1,1,1,1,1,0.5,1,1,1,0.33,1,1,1,1,1,1,1,1,1,1,1,1,1,1,1,0.50,1,1,1,1)
CIperm(x,y, tx, ty,10000)
