# Supplementary material for: Semi‐parametric analysis of overdispersed count and metric data with varying follow‐up times: Asymptotic theory and small sample approximations
Source: Biom J. 2018 Dec 5;61(3):616–29. doi: 10.1002/bimj.201800027 (PMC6587510; doi:10.1002/bimj.201800027)
Supplement: Supplementary file 1 — Supporting Information [file BIMJ-61-616-s001.zip › Simulations/Figure1.R]

                            
################################################################################
m <- c(0,5,10,20,25)
nsim<-10000
nperm<-10000
# CHANGE NUMBER OF SIMULATIONS/ PERMUTATIONS HERE
################################################################################
set.seed(1)
S1=S2=S3=S4=S5=S6=S7=S8=S9=S10=c()
for (hhh in 1:length(m)){
S1=rbind(S1,CIperm(7+m[hhh],7+m[hhh],1.5,0,0.3,0.3,nsim,nperm,1,m[hhh]))
S2=rbind(S2,CIperm(7+m[hhh],15+m[hhh],1.5,0,0.3,0.3,nsim,nperm,2,m[hhh]))
S3=rbind(S3,CIperm(7+m[hhh],7+m[hhh],1.5,0,0.3,0.5,nsim,nperm,3,m[hhh]))
S4=rbind(S4,CIperm(7+m[hhh],15+m[hhh],1.5,0,0.3,0.5,nsim,nperm,4,m[hhh]))
S5=rbind(S5,CIperm(7+m[hhh],15+m[hhh],1.5,0,0.5,0.3,nsim,nperm,5,m[hhh]))
S6=rbind(S6,CIperm(7+m[hhh],7+m[hhh],10,0,3,3,nsim,nperm,6,m[hhh]))
S7=rbind(S7,CIperm(7+m[hhh],15+m[hhh],10,0,3,3,nsim,nperm,7,m[hhh]))
S8=rbind(S8,CIperm(7+m[hhh],7+m[hhh],10,0,3,5,nsim,nperm,8,m[hhh]))
S9=rbind(S9,CIperm(7+m[hhh],15+m[hhh],10,0,3,5,nsim,nperm,9,m[hhh]))
S10=rbind(S10,CIperm(7+m[hhh],15+m[hhh],10,0,5,3,nsim,nperm,10,m[hhh]))
}

S1S2=data.frame(rbind(S1,S2))
S3S4S5=data.frame(rbind(S3,S4,S5))
S6S7=data.frame(rbind(S6,S7))
S8S9S10=data.frame(rbind(S8,S9,S10))


#--------------Create the Graphics---------------------------------------------#

#---------------------------Keys-----------------------------------------------#
key.1 <- list(space="bottom",
text = list(c("","Perm"),cex=1.3),
lines = list(col = c("white","black"), lwd=3, lty=c(1,1)),
text=list(c("", "Normal"),cex=1.3),
lines = list(col=c("white", "darkgreen"), lwd=3, lty=c(1,2)),
text=list(c("", "LRT"),cex=1.3),
lines = list(col=c("white", "blue"), lwd=3, lty=c(1,4)))

#-----------------------Figure 1 TOP left--------------------------------------#
xyplot(Perm +Normal+LRT ~m|Setting,data=S1S2,
type="l",lwd=2,ylab=list(c("Type-1 Error Rate"),cex=1.3),
scales=list(x=list(cex=1.3),y=list(cex=1.3)),
col=c("black","red","darkgreen","blue","blue","darkviolet"),
lty =c(1,2,3,4,5,6),
fontface=10,xlab=list(c("m \n Setting = 1", "m \n Setting = 2"), cex=1.3,
cex.axis=2),strip=FALSE,key=key.1,main="Equal Overdispersion Parameter",ylim=c(0,0.15),
panel=function(x,y,subscripts, groups){
panel.abline(h=0.01, col="gray69", lty=3, lwd=1)
panel.abline(h=0.03, col="gray69", lty=3, lwd=1)
panel.abline(h=0.05, col="gray69", lty=3, lwd=4)
panel.abline(h=0.07, col="gray69", lty=3, lwd=1)
panel.abline(h=0.1, col="gray69", lty=3, lwd=1)
panel.abline(h=0.12, col="gray69", lty=3, lwd=1)
panel.abline(h=0.15, col="gray69", lty=3, lwd=1)
panel.abline(v=0.00, col="gray69", lty=3, lwd=1)
panel.abline(v=5, col="gray69", lty=3, lwd=1)
panel.abline(v=10, col="gray69", lty=3, lwd=1)
panel.abline(v=15, col="gray69", lty=3, lwd=1)
panel.abline(v=20, col="gray69", lty=3, lwd=1)
panel.abline(v=25, col="gray69", lty=3, lwd=1)
panel.superpose(x, y,subscripts=subscripts, groups=groups,
type="l", lwd=3, , cex=0.8,col=c("black","darkgreen","blue"), lty=c(1,2,4))})

#-----------------------Figure 1 TOP right--------------------------------------#
xyplot(Perm+Normal+LRT ~m|Setting+Effect,data=S3S4S5,
type="l",lwd=2,ylab=list(c("Type-1 Error Rate"),cex=1.3),
scales=list(x=list(cex=1.3),y=list(cex=1.3)),
col=c("black","red","darkgreen","blue","blue","darkviolet"),
lty =c(1,2,3,4,5,6),
fontface=10,xlab=list(c("m \n Setting = 3", "m \n Setting = 4", "m \n Setting = 5"), 
cex=1.3,cex.axis=2),
strip=FALSE,key=key.1,main="Unequal Overdispersion Parameter",ylim=c(0,0.15),
panel=function(x,y,subscripts, groups){
panel.abline(h=0.01, col="gray69", lty=3, lwd=1)
panel.abline(h=0.03, col="gray69", lty=3, lwd=1)
panel.abline(h=0.05, col="gray69", lty=3, lwd=4)
panel.abline(h=0.07, col="gray69", lty=3, lwd=1)
panel.abline(h=0.1, col="gray69", lty=3, lwd=1)
panel.abline(h=0.12, col="gray69", lty=3, lwd=1)
panel.abline(h=0.15, col="gray69", lty=3, lwd=1)
panel.abline(v=0.00, col="gray69", lty=3, lwd=1)
panel.abline(v=5, col="gray69", lty=3, lwd=1)
panel.abline(v=10, col="gray69", lty=3, lwd=1)
panel.abline(v=15, col="gray69", lty=3, lwd=1)
panel.abline(v=20, col="gray69", lty=3, lwd=1)
panel.abline(v=25, col="gray69", lty=3, lwd=1)
panel.superpose(x, y,subscripts=subscripts, groups=groups,
type="l", lwd=3, , cex=0.8,
col=c("black","darkgreen","blue"), lty=c(1,2,4))})


#-----------------------Figure 1 bottom left-----------------------------------#
xyplot(Perm+Normal+LRT ~m|Setting+Effect,data=S6S7,
type="l",
lwd=2,ylab=list(c("Type-1 Error Rate"),cex=1.3),
scales=list(x=list(cex=1.3),y=list(cex=1.3)),
col=c("black","darkgreen","blue"),
lty =c(1,2,3,4,5,6),
fontface=10,xlab=list(c("m \n Setting = 6", "m \n Setting = 7"), cex=1.3,
cex.axis=2),
strip=FALSE,key=key.1,main="Equal Overdispersion Parameter",ylim=c(0,0.15),
panel=function(x,y,subscripts, groups){
panel.abline(h=0.01, col="gray69", lty=3, lwd=1)
panel.abline(h=0.03, col="gray69", lty=3, lwd=1)
panel.abline(h=0.05, col="gray69", lty=3, lwd=4)
panel.abline(h=0.07, col="gray69", lty=3, lwd=1)
panel.abline(h=0.1, col="gray69", lty=3, lwd=1)
panel.abline(h=0.12, col="gray69", lty=3, lwd=1)
panel.abline(h=0.15, col="gray69", lty=3, lwd=1)
panel.abline(v=0.00, col="gray69", lty=3, lwd=1)
panel.abline(v=5, col="gray69", lty=3, lwd=1)
panel.abline(v=10, col="gray69", lty=3, lwd=1)
panel.abline(v=15, col="gray69", lty=3, lwd=1)
panel.abline(v=20, col="gray69", lty=3, lwd=1)
panel.abline(v=25, col="gray69", lty=3, lwd=1)
panel.superpose(x, y,subscripts=subscripts, groups=groups,
type="l", lwd=3, , cex=0.8,
col=c("black","darkgreen","blue"), lty=c(1,2,4))})

#-----------------------Figure 1 bottom right----------------------------------#
xyplot(Perm+Normal+  LRT ~m|Setting+Effect,data=S8S9S10,
type="l",
lwd=2,ylab=list(c("Type-1 Error Rate"),cex=1.3),
scales=list(x=list(cex=1.3),y=list(cex=1.3)),
col=c("black","darkgreen","blue"),
lty =c(1,2,3),
fontface=10,
xlab=list(c("m \n Setting = 8", "m \n Setting = 9", "m \n Setting = 10"), cex=1.3,
cex.axis=2),
strip=FALSE,key=key.1,main="Unequal Overdispersion Parameter",ylim=c(0,0.15),
panel=function(x,y,subscripts, groups){
panel.abline(h=0.01, col="gray69", lty=3, lwd=1)
panel.abline(h=0.03, col="gray69", lty=3, lwd=1)
panel.abline(h=0.05, col="gray69", lty=3, lwd=4)
panel.abline(h=0.07, col="gray69", lty=3, lwd=1)
panel.abline(h=0.1, col="gray69", lty=3, lwd=1)
panel.abline(h=0.12, col="gray69", lty=3, lwd=1)
panel.abline(h=0.15, col="gray69", lty=3, lwd=1)
panel.abline(v=0.00, col="gray69", lty=3, lwd=1)
panel.abline(v=5, col="gray69", lty=3, lwd=1)
panel.abline(v=10, col="gray69", lty=3, lwd=1)
panel.abline(v=15, col="gray69", lty=3, lwd=1)
panel.abline(v=20, col="gray69", lty=3, lwd=1)
panel.abline(v=25, col="gray69", lty=3, lwd=1)
panel.superpose(x, y,subscripts=subscripts, groups=groups,
type="l", lwd=3, cex=0.8,
col=c("black","darkgreen","blue"), lty=c(1,2,4))})
