# Supplementary material for: Semi‐parametric analysis of overdispersed count and metric data with varying follow‐up times: Asymptotic theory and small sample approximations
Source: Biom J. 2018 Dec 5;61(3):616–29. doi: 10.1002/bimj.201800027 (PMC6587510; doi:10.1002/bimj.201800027)
Supplement: Supplementary file 1 — Supporting Information [file BIMJ-61-616-s001.zip › Simulations/Figure2.R]

library(lattice)
#--------------------------------Figure 2--------------------------------------#

set.seed(1)
C1=C2=C3=C4=c()

delta=seq(0,2,0.1)
nsim=10000
nperm=10000
for(h in 1:length(delta)){
C1=rbind(C1,CIperm(10,10,10,delta[h],3,5,nsim,nperm,1,0))
C2=rbind(C2,CIperm(10,20,10,delta[h],3,5,nsim,nperm,2,0))
C3=rbind(C3,CIperm(20,10,10,delta[h],3,5,nsim,nperm,3,0))
C4=rbind(C4,CIperm(20,20,10,delta[h],3,5,nsim,nperm,4,0))
}

Datacoverage=rbind(C1,C2,C3,C4)
Datacoverage$Perm=1-Datacoverage$Perm
Datacoverage$Normal=1-Datacoverage$Normal
Datacoverage$LRT=1-Datacoverage$LRT

key.1 <- list(space="bottom",
text = list(c("","Perm"),cex=1.3),
lines = list(col = c("white","black"), lwd=3, lty=c(1,1)),
text=list(c("", "Normal"),cex=1.3),
lines = list(col=c("white", "darkgreen"), lwd=3, lty=c(1,2)),
text=list(c("", "LRT"),cex=1.3),
lines = list(col=c("white", "blue"), lwd=3, lty=c(1,4)))

xyplot(Perm +Normal+ LRT ~delta|n1+n2,data=Datacoverage,
type="l",
lwd=2,ylab=list(c("n2=10","n2=20"),cex=1.3),
scales=list(x=list(cex=1.3),y=list(cex=1.3)),
col=c("black","darkgreen","blue"),
fontface=10,xlab=list(c("Delta \n n1=10", "Delta \n n1=20"), cex=1.3,
cex.axis=2),
strip=FALSE,key=key.1,main="95% Coverage Probabilities",ylim=c(0.80,1),
panel=function(x,y,subscripts, groups){
panel.abline(h=0.875, col="gray69", lty=3, lwd=1)
panel.abline(h=0.9, col="gray69", lty=3, lwd=1)
panel.abline(h=0.925, col="gray69", lty=3, lwd=1)
panel.abline(h=0.95, col="gray69", lty=3, lwd=4)
panel.abline(h=0.975, col="gray69", lty=3, lwd=1)
panel.abline(v=0.00, col="gray69", lty=3, lwd=1)
panel.abline(v=0.5, col="gray69", lty=3, lwd=1)
panel.abline(v=1, col="gray69", lty=3, lwd=1)
panel.abline(v=1.5, col="gray69", lty=3, lwd=1)
panel.superpose(x, y,subscripts=subscripts, groups=groups,
type="l", lwd=3, cex=0.8, 
col=c("black","darkgreen","blue"), lty=c(1,2,4))})
