# Supplementary material for: Semi‐parametric analysis of overdispersed count and metric data with varying follow‐up times: Asymptotic theory and small sample approximations
Source: Biom J. 2018 Dec 5;61(3):616–29. doi: 10.1002/bimj.201800027 (PMC6587510; doi:10.1002/bimj.201800027)
Supplement: Supplementary file 1 — Supporting Information [file BIMJ-61-616-s001.zip › Simulations/simulations.R]

################################################################################
#-Simulation program to reproduce the results in the Figures in
#Semi-parametric analysis of over-dispersed count and metric
#data with varying follow-up times: Asymptotic theory and small
#sample approximations                                                        -#
#Author: Frank Konietschke                                                     #
#                                                                              #
#                                                                              #
#                                                                              #
################################################################################
library(lattice)
CIperm<-function(n1,n2,mu1,delta,phi1,phi2,nsim,nperm,Setting,nadd){


critN <- qnorm(1-0.05/2)
ind1=c(rep(1,n1))
ind2=c(rep(2,n2))
#---------------------------Result saves in------------------------------------#

WR_P = UR_P =c()
WD_P = UD_P  = c()
WR_N = UR_N  =c()
WD_N = UD_N  =c()
WR_ML = UR_ML  =c()
WD_ML = UD_ML  =c()
 

N<-n1+n2

Reffekt <- log((mu1*(1+delta))/mu1)
#-------------------------Generate follow up times-----------------------------#
t1help<-runif(n1)
t2help<-runif(n2)

t1<-runif(n1,1,2)#rexp(n1)+1#
t2<-runif(n2,1,2)#rexp(n2)+1#
t12<-c(t1,t2)
T1<-sum(t1)
T2<-sum(t2)
T<-T1+T2
K1<-sum(t1^2/(T1*(T1-2*t1)))
K2<-sum(t2^2/(T2*(T2-2*t2)))

#-----------------------Permutation Matrices-----------------------------------#

P<-t(apply(matrix(1:N,nrow=nperm,ncol=N,byrow=TRUE),1,sample))
P2<-t(apply(matrix(1:N,nrow=nperm,ncol=N,byrow=TRUE),1,sample))
t12P<-matrix(t12[P2],nrow=nperm,ncol=N)
I1<-c(rep(1,n1),rep(0,n2))
I2<-c(rep(0,n1),rep(1,n2))
I1P<-matrix(I1[P],nrow=nperm,ncol=N)
I2P<-matrix(I2[P],nrow=nperm,ncol=N)
IP<-cbind(I1P,I2P)

t1P<-t12P[,1:n1]
t2P<-t12P[,(n1+1):N]
T1P<-rowSums(t1P)
T2P<-rowSums(t2P)
T1PM <- matrix(0,nrow=nperm,ncol=n1)
T2PM <- matrix(0,nrow=nperm,ncol=n2)
for(hh in 1:nperm){
T1PM[hh,]<-rep(T1P[hh])
T2PM[hh,]<-rep(T2P[hh])
}
T12PM<-cbind(T1PM,T2PM)
###################################


F1P <- T12PM/(T12PM-2*t12P)
F2P <- (T12PM*t12P)/(T12PM-2*t12P)
F3P <- (T12PM*t12P^2)/(T12PM-2*t12P)
F1PI1<-F1P*I1P
F1PI2<-F1P*I2P
F2PI1 <-F2P*I1P
F2PI2 <- F2P*I2P
F13P<- rowSums(F3P*I1P)
F23P <- rowSums(F3P*I2P)
K11P<-t1P^2/(T1PM*(T1PM-2*t1P))
K21P<-t2P^2/(T2PM*(T2PM-2*t2P))
K1P <- rowSums(K11P,na.rm=TRUE)

K2P <- rowSums(K21P,na.rm=TRUE)

VFP1 <- 1/(T1P^2*(1+K1P))
VFP2 <- 1/(T2P^2*(1+K2P))

i1<-c(rep(1/n1,n1),rep(0,n2))
i2<-c(rep(0,n1),rep(1/n2,n2))
i3<-c(rep(1/(n1*(n1-1)),n1), rep(0,n2))
i4<-c(rep(0,n1), rep(1/(n2*(n2-1)),n2))
Im1<-matrix(i1[P],nrow=nperm,ncol=N)
Im2<-matrix(i2[P],nrow=nperm,ncol=N)
Iv1<-matrix(i3[P],nrow=nperm,ncol=N)
Iv2<-matrix(i4[P],nrow=nperm,ncol=N)
#--------------------------Begin of  Simulations-------------------------------#

for (i in 1:nsim){

#-----------------------Data generation----------------------------------------#

x <- rnbinom(n1,mu=t1*(mu1*(1+delta)),size=1/phi1)
y <- rnbinom(n2,mu=t2*mu1,size=1/phi2)


#Change for other distributions the generation of x and y
#------ Only possible if no one point distributions!---------------------------#

if (sum(x)!=0 && sum(y)!=0){
xy<-c(x,y)
xy2<-xy^2
zx<-x/t1
zy <- y/t2
z<-c(zx,zy)

#-------------------------------- Estimators-----------------------------------#
lambda1 <- 1/T1*sum(x)
lambda2 <- 1/T2*sum(y)
lambda10<-(lambda1==0)
lambda20<-(lambda2==0)
lambda1[lambda10] <- 1/N
lambda2[lambda20] <- 1/N
lambdaRW <- log(lambda1/lambda2)
lambdaDW <- lambda1-lambda2
sigma1<-1/((1+K1)*T1^2)*sum(T1/(T1-2*t1)*(x-t1*lambda1)^2)
sigma2<-1/((1+K2)*T2^2)*sum(T2/(T2-2*t2)*(y-t2*lambda2)^2)
sigma10<-(sigma1==0)
sigma1[sigma10]<-1/N
sigma20<-(sigma2==0)
sigma2[sigma20]<-1/N


WRN_U <- lambdaRW - critN*sqrt(1/lambda1^2*sigma1 + 1/lambda2^2*sigma2)
WRN_O <- lambdaRW + critN*sqrt(1/lambda1^2*sigma1 + 1/lambda2^2*sigma2)
TWR <- (lambdaRW-Reffekt)/sqrt(1/lambda1^2*sigma1 + 1/lambda2^2*sigma2)
WR_N[i] <-(abs(TWR)>=critN)


#------------------------Maximum-Likelihood Estimators-------------------------#

maxi1=function(parameter){
beta01=parameter[1]
beta11=parameter[2]
a1=parameter[3]
if(a1<=0){result=Inf}
else{result=-1*(sum(x*log(a1*t1*exp(beta01+beta11*ind1)/(a1*t1*exp(beta01+beta11*ind1)+1))-
1/a1*log(1+a1*t1*exp(beta01+beta11*ind1))+lgamma(x+1/a1)-lgamma(a1^(-1))))}
    }
a1=optim(c(1,1,1),maxi1)
g1=a1$par[3]


maxi2=function(parameter){
beta02=parameter[1]
beta12=parameter[2]
a2=parameter[3]
if(a2<=0){result=Inf} else{result=-1*(sum(y*log(a2*t2*exp(beta02+beta12*ind2)/(a2*t2*exp(beta02+beta12*ind2)+1))-1/a2*log(1+a2*t2*exp(beta02+beta12*ind2))+lgamma(y+1/a2)-lgamma(a2^(-1))))}
   }
a2=optim(c(1,1,1),maxi2)
g2=a2$par[3]

vxMLW <-1/T1^2*sum(t1*lambda1+t1^2*lambda1^2*g1)
vyMLW <-1/T2^2*sum(t2*lambda2+t2^2*lambda2^2*g2)


WR_MLU <- lambdaRW - critN*sqrt(1/lambda1^2*vxMLW + 1/lambda2^2*vyMLW)
WR_MLO <- lambdaRW + critN*sqrt(1/lambda1^2*vxMLW + 1/lambda2^2*vyMLW)

WR_ML[i] <- (abs((lambdaRW-Reffekt)/sqrt(1/lambda1^2*vxMLW + 1/lambda2^2*vyMLW))>=critN)


#-------------------Compute Permutation Distribution---------------------------#
lambda1P <- I1P%*%xy / T1P
lambda2P <- I2P%*%xy / T2P


v11P <- F1PI1%*%xy2
v21P <- F1PI2%*%xy2

v12P <- (F2PI1%*%xy)*2*lambda1P
v22P <- (F2PI2%*%xy)*2*lambda2P

v13P <- F13P*lambda1P^2
v23P <- F23P*lambda2P^2

v1P <- VFP1*(v11P - v12P + v13P)
v2P <- VFP2*(v21P - v22P + v23P)

v1P0<-(v1P==0)
v1P[v1P0]<-1/N
v2P0<-(v2P==0)
v2P[v2P0]<-1/N


TPWlog <- log(lambda1P/lambda2P)/ sqrt(1/lambda1P^2 * v1P + 1/lambda2P^2 *v2P)
c1Wlog<-quantile(TPWlog,0.025,na.rm=TRUE)
c2Wlog<-quantile(TPWlog,0.975,na.rm=TRUE)

WR_PU <- lambdaRW - c2Wlog*sqrt(1/lambda1^2*sigma1 + 1/lambda2^2*sigma2)
WR_PO <- lambdaRW - c1Wlog*sqrt(1/lambda1^2*sigma1 + 1/lambda2^2*sigma2)
WR_P[i]<-(TWR <=c1Wlog || TWR >=c2Wlog )


#----------------------------If One Point Distributions------------------------#
}
else{

WR_P[i] <- NA
WR_N[i] <- NA
WR_ML[i] <- NA

#-------------End of the If Conditions for One Point Distributions-------------#
}

#----------------------------End of Simulations--------------------------------#
}


Ratios_Cov <- data.frame(nsim=nsim,
nperm=nperm,
n1=n1,
n2=n2,
mu1=mu1,
delta=delta,
phi1=phi1,
phi2=phi2,
m=nadd,
Perm=round(mean(na.omit(WR_P)),4),
Normal=round(mean(na.omit(WR_N)),4),
LRT=round(mean(na.omit(WR_ML)),4),
Effect="Ratio",
Setting=Setting)


print(Ratios_Cov)

#-------End of Function------------------------#
}
