# Supplementary material for: Semi‐parametric analysis of overdispersed count and metric data with varying follow‐up times: Asymptotic theory and small sample approximations
Source: Biom J. 2018 Dec 5;61(3):616–29. doi: 10.1002/bimj.201800027 (PMC6587510; doi:10.1002/bimj.201800027)
Supplement: Supplementary file 1 — Supporting Information [file BIMJ-61-616-s001.zip › Intermediate Results/Intermediate Results Figure1.txt]

###############################################################################
#
#
# INTERMEDIATE RESULTS FIGURE 1
#
#Note: Displayed are the prints on the R console while running the code Figure1.R
############################################################################### 

  nsim nperm n1 n2 mu1 delta phi1 phi2 m   Perm Normal    LRT Effect Setting
1 10000 10000  7  7 1.5     0  0.3  0.3 0 0.0528 0.0787 0.0669  Ratio       1
   nsim nperm n1 n2 mu1 delta phi1 phi2 m   Perm Normal    LRT Effect Setting
1 10000 10000  7 15 1.5     0  0.3  0.3 0 0.0455 0.0719 0.0612  Ratio       2
   nsim nperm n1 n2 mu1 delta phi1 phi2 m  Perm Normal    LRT Effect Setting
1 10000 10000  7  7 1.5     0  0.3  0.5 0 0.054 0.0792 0.0655  Ratio       3
   nsim nperm n1 n2 mu1 delta phi1 phi2 m   Perm Normal    LRT Effect Setting
1 10000 10000  7 15 1.5     0  0.3  0.5 0 0.0423 0.0707 0.0624  Ratio       4
   nsim nperm n1 n2 mu1 delta phi1 phi2 m   Perm Normal    LRT Effect Setting
1 10000 10000  7 15 1.5     0  0.5  0.3 0 0.0535  0.085 0.0755  Ratio       5
   nsim nperm n1 n2 mu1 delta phi1 phi2 m   Perm Normal   LRT Effect Setting
1 10000 10000  7  7  10     0    3    3 0 0.0501 0.1572 0.107  Ratio       6
   nsim nperm n1 n2 mu1 delta phi1 phi2 m   Perm Normal    LRT Effect Setting
1 10000 10000  7 15  10     0    3    3 0 0.0531 0.1498 0.1036  Ratio       7
   nsim nperm n1 n2 mu1 delta phi1 phi2 m   Perm Normal    LRT Effect Setting
1 10000 10000  7  7  10     0    3    5 0 0.0612 0.1869 0.1171  Ratio       8
   nsim nperm n1 n2 mu1 delta phi1 phi2 m   Perm Normal    LRT Effect Setting
1 10000 10000  7 15  10     0    3    5 0 0.0486 0.1485 0.0962  Ratio       9
   nsim nperm n1 n2 mu1 delta phi1 phi2 m   Perm Normal    LRT Effect Setting
1 10000 10000  7 15  10     0    5    3 0 0.0607 0.1891 0.1245  Ratio      10
   nsim nperm n1 n2 mu1 delta phi1 phi2 m  Perm Normal    LRT Effect Setting
1 10000 10000 12 12 1.5     0  0.3  0.3 5 0.052 0.0663 0.0607  Ratio       1
   nsim nperm n1 n2 mu1 delta phi1 phi2 m   Perm Normal    LRT Effect Setting
1 10000 10000 12 20 1.5     0  0.3  0.3 5 0.0516 0.0658 0.0617  Ratio       2
   nsim nperm n1 n2 mu1 delta phi1 phi2 m   Perm Normal    LRT Effect Setting
1 10000 10000 12 12 1.5     0  0.3  0.5 5 0.0514 0.0695 0.0667  Ratio       3
   nsim nperm n1 n2 mu1 delta phi1 phi2 m   Perm Normal   LRT Effect Setting
1 10000 10000 12 20 1.5     0  0.3  0.5 5 0.0474 0.0671 0.063  Ratio       4
   nsim nperm n1 n2 mu1 delta phi1 phi2 m   Perm Normal    LRT Effect Setting
1 10000 10000 12 20 1.5     0  0.5  0.3 5 0.0495 0.0664 0.0653  Ratio       5
   nsim nperm n1 n2 mu1 delta phi1 phi2 m   Perm Normal    LRT Effect Setting
1 10000 10000 12 12  10     0    3    3 5 0.0508 0.1199 0.0831  Ratio       6
   nsim nperm n1 n2 mu1 delta phi1 phi2 m   Perm Normal    LRT Effect Setting
1 10000 10000 12 20  10     0    3    3 5 0.0525 0.1127 0.0775  Ratio       7
   nsim nperm n1 n2 mu1 delta phi1 phi2 m   Perm Normal    LRT Effect Setting
1 10000 10000 12 12  10     0    3    5 5 0.0612 0.1458 0.0935  Ratio       8
   nsim nperm n1 n2 mu1 delta phi1 phi2 m   Perm Normal    LRT Effect Setting
1 10000 10000 12 20  10     0    3    5 5 0.0482 0.1194 0.0757  Ratio       9
   nsim nperm n1 n2 mu1 delta phi1 phi2 m   Perm Normal    LRT Effect Setting
1 10000 10000 12 20  10     0    5    3 5 0.0598 0.1421 0.0914  Ratio      10
   nsim nperm n1 n2 mu1 delta phi1 phi2  m   Perm Normal    LRT Effect Setting
1 10000 10000 17 17 1.5     0  0.3  0.3 10 0.0505 0.0587 0.0572  Ratio       1
   nsim nperm n1 n2 mu1 delta phi1 phi2  m   Perm Normal    LRT Effect Setting
1 10000 10000 17 25 1.5     0  0.3  0.3 10 0.0547 0.0642 0.0613  Ratio       2
   nsim nperm n1 n2 mu1 delta phi1 phi2  m   Perm Normal    LRT Effect Setting
1 10000 10000 17 17 1.5     0  0.3  0.5 10 0.0525 0.0634 0.0617  Ratio       3
   nsim nperm n1 n2 mu1 delta phi1 phi2  m   Perm Normal    LRT Effect Setting
1 10000 10000 17 25 1.5     0  0.3  0.5 10 0.0496 0.0611 0.0625  Ratio       4
   nsim nperm n1 n2 mu1 delta phi1 phi2  m   Perm Normal    LRT Effect Setting
1 10000 10000 17 25 1.5     0  0.5  0.3 10 0.0513 0.0611 0.0607  Ratio       5
   nsim nperm n1 n2 mu1 delta phi1 phi2  m   Perm Normal    LRT Effect Setting
1 10000 10000 17 17  10     0    3    3 10 0.0515 0.1025 0.0709  Ratio       6
   nsim nperm n1 n2 mu1 delta phi1 phi2  m   Perm Normal    LRT Effect Setting
1 10000 10000 17 25  10     0    3    3 10 0.0494 0.0965 0.0692  Ratio       7
   nsim nperm n1 n2 mu1 delta phi1 phi2  m   Perm Normal    LRT Effect Setting
1 10000 10000 17 17  10     0    3    5 10 0.0495 0.1093 0.0681  Ratio       8
   nsim nperm n1 n2 mu1 delta phi1 phi2  m   Perm Normal    LRT Effect Setting
1 10000 10000 17 25  10     0    3    5 10 0.0502 0.1025 0.0703  Ratio       9
   nsim nperm n1 n2 mu1 delta phi1 phi2  m   Perm Normal    LRT Effect Setting
1 10000 10000 17 25  10     0    5    3 10 0.0573 0.1137 0.0736  Ratio      10
   nsim nperm n1 n2 mu1 delta phi1 phi2  m   Perm Normal    LRT Effect Setting
1 10000 10000 27 27 1.5     0  0.3  0.3 20 0.0502 0.0561 0.0565  Ratio       1
   nsim nperm n1 n2 mu1 delta phi1 phi2  m  Perm Normal    LRT Effect Setting
1 10000 10000 27 35 1.5     0  0.3  0.3 20 0.053  0.059 0.0605  Ratio       2
   nsim nperm n1 n2 mu1 delta phi1 phi2  m   Perm Normal    LRT Effect Setting
1 10000 10000 27 27 1.5     0  0.3  0.5 20 0.0528 0.0611 0.0616  Ratio       3
   nsim nperm n1 n2 mu1 delta phi1 phi2  m   Perm Normal    LRT Effect Setting
1 10000 10000 27 35 1.5     0  0.3  0.5 20 0.0497 0.0578 0.0572  Ratio       4
   nsim nperm n1 n2 mu1 delta phi1 phi2  m   Perm Normal    LRT Effect Setting
1 10000 10000 27 35 1.5     0  0.5  0.3 20 0.0527 0.0585 0.0579  Ratio       5
   nsim nperm n1 n2 mu1 delta phi1 phi2  m  Perm Normal    LRT Effect Setting
1 10000 10000 27 27  10     0    3    3 20 0.052 0.0852 0.0642  Ratio       6
   nsim nperm n1 n2 mu1 delta phi1 phi2  m   Perm Normal  LRT Effect Setting
1 10000 10000 27 35  10     0    3    3 20 0.0457 0.0785 0.06  Ratio       7
   nsim nperm n1 n2 mu1 delta phi1 phi2  m   Perm Normal    LRT Effect Setting
1 10000 10000 27 27  10     0    3    5 20 0.0482 0.0919 0.0669  Ratio       8
   nsim nperm n1 n2 mu1 delta phi1 phi2  m   Perm Normal    LRT Effect Setting
1 10000 10000 27 35  10     0    3    5 20 0.0502 0.0886 0.0641  Ratio       9
   nsim nperm n1 n2 mu1 delta phi1 phi2  m   Perm Normal    LRT Effect Setting
1 10000 10000 27 35  10     0    5    3 20 0.0531  0.092 0.0645  Ratio      10
   nsim nperm n1 n2 mu1 delta phi1 phi2  m  Perm Normal    LRT Effect Setting
1 10000 10000 32 32 1.5     0  0.3  0.3 25 0.054 0.0602 0.0603  Ratio       1
   nsim nperm n1 n2 mu1 delta phi1 phi2  m   Perm Normal   LRT Effect Setting
1 10000 10000 32 40 1.5     0  0.3  0.3 25 0.0501 0.0554 0.056  Ratio       2
   nsim nperm n1 n2 mu1 delta phi1 phi2  m   Perm Normal    LRT Effect Setting
1 10000 10000 32 32 1.5     0  0.3  0.5 25 0.0495 0.0565 0.0558  Ratio       3
   nsim nperm n1 n2 mu1 delta phi1 phi2  m  Perm Normal    LRT Effect Setting
1 10000 10000 32 40 1.5     0  0.3  0.5 25 0.049 0.0552 0.0551  Ratio       4
   nsim nperm n1 n2 mu1 delta phi1 phi2  m   Perm Normal    LRT Effect Setting
1 10000 10000 32 40 1.5     0  0.5  0.3 25 0.0516  0.058 0.0599  Ratio       5
   nsim nperm n1 n2 mu1 delta phi1 phi2  m  Perm Normal    LRT Effect Setting
1 10000 10000 32 32  10     0    3    3 25 0.051 0.0824 0.0636  Ratio       6
   nsim nperm n1 n2 mu1 delta phi1 phi2  m   Perm Normal   LRT Effect Setting
1 10000 10000 32 40  10     0    3    3 25 0.0491 0.0758 0.057  Ratio       7
   nsim nperm n1 n2 mu1 delta phi1 phi2  m   Perm Normal    LRT Effect Setting
1 10000 10000 32 32  10     0    3    5 25 0.0506 0.0826 0.0598  Ratio       8
   nsim nperm n1 n2 mu1 delta phi1 phi2  m   Perm Normal    LRT Effect Setting
1 10000 10000 32 40  10     0    3    5 25 0.0539 0.0858 0.0626  Ratio       9
   nsim nperm n1 n2 mu1 delta phi1 phi2  m   Perm Normal    LRT Effect Setting
1 10000 10000 32 40  10     0    5    3 25 0.0548 0.0831 0.0619  Ratio      10
