# Supplementary material for: Semi‐parametric analysis of overdispersed count and metric data with varying follow‐up times: Asymptotic theory and small sample approximations
Source: Biom J. 2018 Dec 5;61(3):616–29. doi: 10.1002/bimj.201800027 (PMC6587510; doi:10.1002/bimj.201800027)
Supplement: Supplementary file 1 — Supporting Information [file BIMJ-61-616-s001.zip › Intermediate Results/Intermediate Results Figure2.txt]

###############################################################################
#
#
# INTERMEDIATE RESULTS Figure 2
#
#Note: Displayed are the prints on the R console while running the code Figure2.R
############################################################################### 
     nsim nperm n1 n2 mu1 delta phi1 phi2 m   Perm Normal    LRT Effect Setting
1 10000 10000 10 10  10     0    3    5 0 0.0617  0.151 0.0968  Ratio       1
   nsim nperm n1 n2 mu1 delta phi1 phi2 m   Perm Normal    LRT Effect Setting
1 10000 10000 10 20  10     0    3    5 0 0.0487 0.1282 0.0835  Ratio       2
   nsim nperm n1 n2 mu1 delta phi1 phi2 m   Perm Normal    LRT Effect Setting
1 10000 10000 20 10  10     0    3    5 0 0.0603  0.161 0.1037  Ratio       3
   nsim nperm n1 n2 mu1 delta phi1 phi2 m   Perm Normal    LRT Effect Setting
1 10000 10000 20 20  10     0    3    5 0 0.0567 0.1092 0.0722  Ratio       4
   nsim nperm n1 n2 mu1 delta phi1 phi2 m   Perm Normal    LRT Effect Setting
1 10000 10000 10 10  10   0.1    3    5 0 0.0593 0.1569 0.0992  Ratio       1
   nsim nperm n1 n2 mu1 delta phi1 phi2 m   Perm Normal    LRT Effect Setting
1 10000 10000 10 20  10   0.1    3    5 0 0.0478 0.1248 0.0845  Ratio       2
   nsim nperm n1 n2 mu1 delta phi1 phi2 m   Perm Normal    LRT Effect Setting
1 10000 10000 20 10  10   0.1    3    5 0 0.0604 0.1538 0.1037  Ratio       3
   nsim nperm n1 n2 mu1 delta phi1 phi2 m   Perm Normal    LRT Effect Setting
1 10000 10000 20 20  10   0.1    3    5 0 0.0574 0.1105 0.0743  Ratio       4
   nsim nperm n1 n2 mu1 delta phi1 phi2 m  Perm Normal    LRT Effect Setting
1 10000 10000 10 10  10   0.2    3    5 0 0.056 0.1516 0.0986  Ratio       1
   nsim nperm n1 n2 mu1 delta phi1 phi2 m   Perm Normal    LRT Effect Setting
1 10000 10000 10 20  10   0.2    3    5 0 0.0474   0.12 0.0807  Ratio       2
   nsim nperm n1 n2 mu1 delta phi1 phi2 m   Perm Normal    LRT Effect Setting
1 10000 10000 20 10  10   0.2    3    5 0 0.0552 0.1516 0.0964  Ratio       3
   nsim nperm n1 n2 mu1 delta phi1 phi2 m   Perm Normal    LRT Effect Setting
1 10000 10000 20 20  10   0.2    3    5 0 0.0535 0.1068 0.0732  Ratio       4
   nsim nperm n1 n2 mu1 delta phi1 phi2 m   Perm Normal    LRT Effect Setting
1 10000 10000 10 10  10   0.3    3    5 0 0.0515 0.1467 0.0917  Ratio       1
   nsim nperm n1 n2 mu1 delta phi1 phi2 m   Perm Normal    LRT Effect Setting
1 10000 10000 10 20  10   0.3    3    5 0 0.0517 0.1283 0.0817  Ratio       2
   nsim nperm n1 n2 mu1 delta phi1 phi2 m   Perm Normal    LRT Effect Setting
1 10000 10000 20 10  10   0.3    3    5 0 0.0608 0.1533 0.0979  Ratio       3
   nsim nperm n1 n2 mu1 delta phi1 phi2 m   Perm Normal    LRT Effect Setting
1 10000 10000 20 20  10   0.3    3    5 0 0.0539 0.1069 0.0733  Ratio       4
   nsim nperm n1 n2 mu1 delta phi1 phi2 m   Perm Normal    LRT Effect Setting
1 10000 10000 10 10  10   0.4    3    5 0 0.0568  0.164 0.1014  Ratio       1
   nsim nperm n1 n2 mu1 delta phi1 phi2 m   Perm Normal    LRT Effect Setting
1 10000 10000 10 20  10   0.4    3    5 0 0.0525 0.1285 0.0855  Ratio       2
   nsim nperm n1 n2 mu1 delta phi1 phi2 m   Perm Normal    LRT Effect Setting
1 10000 10000 20 10  10   0.4    3    5 0 0.0588 0.1497 0.0992  Ratio       3
   nsim nperm n1 n2 mu1 delta phi1 phi2 m   Perm Normal    LRT Effect Setting
1 10000 10000 20 20  10   0.4    3    5 0 0.0537 0.1071 0.0744  Ratio       4
   nsim nperm n1 n2 mu1 delta phi1 phi2 m   Perm Normal    LRT Effect Setting
1 10000 10000 10 10  10   0.5    3    5 0 0.0548 0.1548 0.0947  Ratio       1
   nsim nperm n1 n2 mu1 delta phi1 phi2 m   Perm Normal    LRT Effect Setting
1 10000 10000 10 20  10   0.5    3    5 0 0.0488 0.1274 0.0822  Ratio       2
   nsim nperm n1 n2 mu1 delta phi1 phi2 m   Perm Normal    LRT Effect Setting
1 10000 10000 20 10  10   0.5    3    5 0 0.0609 0.1537 0.1004  Ratio       3
   nsim nperm n1 n2 mu1 delta phi1 phi2 m   Perm Normal    LRT Effect Setting
1 10000 10000 20 20  10   0.5    3    5 0 0.0557 0.1087 0.0725  Ratio       4
   nsim nperm n1 n2 mu1 delta phi1 phi2 m   Perm Normal    LRT Effect Setting
1 10000 10000 10 10  10   0.6    3    5 0 0.0535 0.1519 0.0962  Ratio       1
   nsim nperm n1 n2 mu1 delta phi1 phi2 m   Perm Normal    LRT Effect Setting
1 10000 10000 10 20  10   0.6    3    5 0 0.0477 0.1245 0.0806  Ratio       2
   nsim nperm n1 n2 mu1 delta phi1 phi2 m   Perm Normal    LRT Effect Setting
1 10000 10000 20 10  10   0.6    3    5 0 0.0587 0.1477 0.0975  Ratio       3
   nsim nperm n1 n2 mu1 delta phi1 phi2 m   Perm Normal    LRT Effect Setting
1 10000 10000 20 20  10   0.6    3    5 0 0.0517 0.1064 0.0693  Ratio       4
   nsim nperm n1 n2 mu1 delta phi1 phi2 m   Perm Normal    LRT Effect Setting
1 10000 10000 10 10  10   0.7    3    5 0 0.0568  0.152 0.0962  Ratio       1
   nsim nperm n1 n2 mu1 delta phi1 phi2 m   Perm Normal    LRT Effect Setting
1 10000 10000 10 20  10   0.7    3    5 0 0.0477 0.1217 0.0824  Ratio       2
   nsim nperm n1 n2 mu1 delta phi1 phi2 m   Perm Normal    LRT Effect Setting
1 10000 10000 20 10  10   0.7    3    5 0 0.0633 0.1522 0.1025  Ratio       3
   nsim nperm n1 n2 mu1 delta phi1 phi2 m   Perm Normal    LRT Effect Setting
1 10000 10000 20 20  10   0.7    3    5 0 0.0568 0.1115 0.0768  Ratio       4
   nsim nperm n1 n2 mu1 delta phi1 phi2 m   Perm Normal    LRT Effect Setting
1 10000 10000 10 10  10   0.8    3    5 0 0.0588 0.1541 0.0988  Ratio       1
   nsim nperm n1 n2 mu1 delta phi1 phi2 m   Perm Normal    LRT Effect Setting
1 10000 10000 10 20  10   0.8    3    5 0 0.0426 0.1228 0.0787  Ratio       2
   nsim nperm n1 n2 mu1 delta phi1 phi2 m   Perm Normal    LRT Effect Setting
1 10000 10000 20 10  10   0.8    3    5 0 0.0603 0.1562 0.1019  Ratio       3
   nsim nperm n1 n2 mu1 delta phi1 phi2 m   Perm Normal    LRT Effect Setting
1 10000 10000 20 20  10   0.8    3    5 0 0.0544 0.1068 0.0739  Ratio       4
   nsim nperm n1 n2 mu1 delta phi1 phi2 m   Perm Normal    LRT Effect Setting
1 10000 10000 10 10  10   0.9    3    5 0 0.0585 0.1614 0.1006  Ratio       1
   nsim nperm n1 n2 mu1 delta phi1 phi2 m   Perm Normal    LRT Effect Setting
1 10000 10000 10 20  10   0.9    3    5 0 0.0477  0.126 0.0789  Ratio       2
   nsim nperm n1 n2 mu1 delta phi1 phi2 m   Perm Normal    LRT Effect Setting
1 10000 10000 20 10  10   0.9    3    5 0 0.0588 0.1494 0.0986  Ratio       3
   nsim nperm n1 n2 mu1 delta phi1 phi2 m   Perm Normal    LRT Effect Setting
1 10000 10000 20 20  10   0.9    3    5 0 0.0581 0.1098 0.0725  Ratio       4
   nsim nperm n1 n2 mu1 delta phi1 phi2 m  Perm Normal    LRT Effect Setting
1 10000 10000 10 10  10     1    3    5 0 0.062 0.1563 0.0974  Ratio       1
   nsim nperm n1 n2 mu1 delta phi1 phi2 m   Perm Normal   LRT Effect Setting
1 10000 10000 10 20  10     1    3    5 0 0.0509 0.1295 0.084  Ratio       2
   nsim nperm n1 n2 mu1 delta phi1 phi2 m   Perm Normal    LRT Effect Setting
1 10000 10000 20 10  10     1    3    5 0 0.0599 0.1492 0.0965  Ratio       3
   nsim nperm n1 n2 mu1 delta phi1 phi2 m   Perm Normal    LRT Effect Setting
1 10000 10000 20 20  10     1    3    5 0 0.0584 0.1128 0.0791  Ratio       4
   nsim nperm n1 n2 mu1 delta phi1 phi2 m  Perm Normal    LRT Effect Setting
1 10000 10000 10 10  10   1.1    3    5 0 0.061 0.1567 0.0991  Ratio       1
   nsim nperm n1 n2 mu1 delta phi1 phi2 m   Perm Normal   LRT Effect Setting
1 10000 10000 10 20  10   1.1    3    5 0 0.0476 0.1231 0.081  Ratio       2
   nsim nperm n1 n2 mu1 delta phi1 phi2 m   Perm Normal    LRT Effect Setting
1 10000 10000 20 10  10   1.1    3    5 0 0.0639 0.1563 0.1041  Ratio       3
   nsim nperm n1 n2 mu1 delta phi1 phi2 m   Perm Normal   LRT Effect Setting
1 10000 10000 20 20  10   1.1    3    5 0 0.0513 0.1014 0.068  Ratio       4
   nsim nperm n1 n2 mu1 delta phi1 phi2 m   Perm Normal    LRT Effect Setting
1 10000 10000 10 10  10   1.2    3    5 0 0.0602 0.1606 0.0977  Ratio       1
   nsim nperm n1 n2 mu1 delta phi1 phi2 m   Perm Normal    LRT Effect Setting
1 10000 10000 10 20  10   1.2    3    5 0 0.0473 0.1239 0.0818  Ratio       2
   nsim nperm n1 n2 mu1 delta phi1 phi2 m   Perm Normal    LRT Effect Setting
1 10000 10000 20 10  10   1.2    3    5 0 0.0597 0.1539 0.1008  Ratio       3
   nsim nperm n1 n2 mu1 delta phi1 phi2 m   Perm Normal    LRT Effect Setting
1 10000 10000 20 20  10   1.2    3    5 0 0.0519 0.1065 0.0685  Ratio       4
   nsim nperm n1 n2 mu1 delta phi1 phi2 m   Perm Normal    LRT Effect Setting
1 10000 10000 10 10  10   1.3    3    5 0 0.0562 0.1487 0.0942  Ratio       1
   nsim nperm n1 n2 mu1 delta phi1 phi2 m   Perm Normal    LRT Effect Setting
1 10000 10000 10 20  10   1.3    3    5 0 0.0533 0.1319 0.0847  Ratio       2
   nsim nperm n1 n2 mu1 delta phi1 phi2 m   Perm Normal    LRT Effect Setting
1 10000 10000 20 10  10   1.3    3    5 0 0.0638  0.154 0.1033  Ratio       3
   nsim nperm n1 n2 mu1 delta phi1 phi2 m   Perm Normal   LRT Effect Setting
1 10000 10000 20 20  10   1.3    3    5 0 0.0567  0.107 0.071  Ratio       4
   nsim nperm n1 n2 mu1 delta phi1 phi2 m   Perm Normal    LRT Effect Setting
1 10000 10000 10 10  10   1.4    3    5 0 0.0622 0.1498 0.0953  Ratio       1
   nsim nperm n1 n2 mu1 delta phi1 phi2 m   Perm Normal    LRT Effect Setting
1 10000 10000 10 20  10   1.4    3    5 0 0.0449 0.1193 0.0787  Ratio       2
   nsim nperm n1 n2 mu1 delta phi1 phi2 m   Perm Normal LRT Effect Setting
1 10000 10000 20 10  10   1.4    3    5 0 0.0636 0.1557 0.1  Ratio       3
   nsim nperm n1 n2 mu1 delta phi1 phi2 m Perm Normal    LRT Effect Setting
1 10000 10000 20 20  10   1.4    3    5 0 0.06 0.1141 0.0714  Ratio       4
   nsim nperm n1 n2 mu1 delta phi1 phi2 m   Perm Normal    LRT Effect Setting
1 10000 10000 10 10  10   1.5    3    5 0 0.0622 0.1596 0.0991  Ratio       1
   nsim nperm n1 n2 mu1 delta phi1 phi2 m   Perm Normal    LRT Effect Setting
1 10000 10000 10 20  10   1.5    3    5 0 0.0456 0.1225 0.0774  Ratio       2
   nsim nperm n1 n2 mu1 delta phi1 phi2 m   Perm Normal   LRT Effect Setting
1 10000 10000 20 10  10   1.5    3    5 0 0.0599 0.1507 0.096  Ratio       3
   nsim nperm n1 n2 mu1 delta phi1 phi2 m   Perm Normal    LRT Effect Setting
1 10000 10000 20 20  10   1.5    3    5 0 0.0575 0.1099 0.0714  Ratio       4
   nsim nperm n1 n2 mu1 delta phi1 phi2 m   Perm Normal    LRT Effect Setting
1 10000 10000 10 10  10   1.6    3    5 0 0.0625 0.1553 0.0974  Ratio       1
   nsim nperm n1 n2 mu1 delta phi1 phi2 m   Perm Normal    LRT Effect Setting
1 10000 10000 10 20  10   1.6    3    5 0 0.0492 0.1224 0.0801  Ratio       2
   nsim nperm n1 n2 mu1 delta phi1 phi2 m   Perm Normal    LRT Effect Setting
1 10000 10000 20 10  10   1.6    3    5 0 0.0613 0.1504 0.0982  Ratio       3
   nsim nperm n1 n2 mu1 delta phi1 phi2 m   Perm Normal    LRT Effect Setting
1 10000 10000 20 20  10   1.6    3    5 0 0.0564 0.1086 0.0738  Ratio       4
   nsim nperm n1 n2 mu1 delta phi1 phi2 m   Perm Normal    LRT Effect Setting
1 10000 10000 10 10  10   1.7    3    5 0 0.0648 0.1589 0.0997  Ratio       1
   nsim nperm n1 n2 mu1 delta phi1 phi2 m   Perm Normal    LRT Effect Setting
1 10000 10000 10 20  10   1.7    3    5 0 0.0515 0.1271 0.0827  Ratio       2
   nsim nperm n1 n2 mu1 delta phi1 phi2 m   Perm Normal    LRT Effect Setting
1 10000 10000 20 10  10   1.7    3    5 0 0.0642 0.1541 0.1006  Ratio       3
   nsim nperm n1 n2 mu1 delta phi1 phi2 m   Perm Normal    LRT Effect Setting
1 10000 10000 20 20  10   1.7    3    5 0 0.0543 0.1087 0.0732  Ratio       4
   nsim nperm n1 n2 mu1 delta phi1 phi2 m   Perm Normal   LRT Effect Setting
1 10000 10000 10 10  10   1.8    3    5 0 0.0604 0.1527 0.095  Ratio       1
   nsim nperm n1 n2 mu1 delta phi1 phi2 m   Perm Normal    LRT Effect Setting
1 10000 10000 10 20  10   1.8    3    5 0 0.0493 0.1271 0.0859  Ratio       2
   nsim nperm n1 n2 mu1 delta phi1 phi2 m   Perm Normal    LRT Effect Setting
1 10000 10000 20 10  10   1.8    3    5 0 0.0615 0.1508 0.0979  Ratio       3
   nsim nperm n1 n2 mu1 delta phi1 phi2 m  Perm Normal    LRT Effect Setting
1 10000 10000 20 20  10   1.8    3    5 0 0.054 0.1077 0.0677  Ratio       4
   nsim nperm n1 n2 mu1 delta phi1 phi2 m   Perm Normal   LRT Effect Setting
1 10000 10000 10 10  10   1.9    3    5 0 0.0646  0.155 0.095  Ratio       1
   nsim nperm n1 n2 mu1 delta phi1 phi2 m   Perm Normal    LRT Effect Setting
1 10000 10000 10 20  10   1.9    3    5 0 0.0529 0.1303 0.0857  Ratio       2
   nsim nperm n1 n2 mu1 delta phi1 phi2 m   Perm Normal    LRT Effect Setting
1 10000 10000 20 10  10   1.9    3    5 0 0.0603 0.1554 0.1013  Ratio       3
   nsim nperm n1 n2 mu1 delta phi1 phi2 m   Perm Normal    LRT Effect Setting
1 10000 10000 20 20  10   1.9    3    5 0 0.0566 0.1075 0.0718  Ratio       4
   nsim nperm n1 n2 mu1 delta phi1 phi2 m  Perm Normal    LRT Effect Setting
1 10000 10000 10 10  10     2    3    5 0 0.062 0.1519 0.0953  Ratio       1
   nsim nperm n1 n2 mu1 delta phi1 phi2 m   Perm Normal    LRT Effect Setting
1 10000 10000 10 20  10     2    3    5 0 0.0526 0.1314 0.0869  Ratio       2
   nsim nperm n1 n2 mu1 delta phi1 phi2 m   Perm Normal    LRT Effect Setting
1 10000 10000 20 10  10     2    3    5 0 0.0594 0.1506 0.0981  Ratio       3
   nsim nperm n1 n2 mu1 delta phi1 phi2 m   Perm Normal    LRT Effect Setting
1 10000 10000 20 20  10     2    3    5 0 0.0556 0.1057 0.0708  Ratio       4
