# Supplementary material for: Semi‐parametric analysis of overdispersed count and metric data with varying follow‐up times: Asymptotic theory and small sample approximations
Source: Biom J. 2018 Dec 5;61(3):616–29. doi: 10.1002/bimj.201800027 (PMC6587510; doi:10.1002/bimj.201800027)
Supplement: Supplementary file 1 — Supporting Information [file BIMJ-61-616-s001.zip › Intermediate Results/Intermediate Results Table2.txt]

###############################################################################
#
#
# INTERMEDIATE RESULTS Table 2
#
#Note: Displayed are the prints on the R console while running the code simulationsTable2.R
############################################################################### 
   nsim nperm n1 n2 m   Perm Normal Effect Setting  Dist
1 10000 10000  7  7 0 0.0567 0.1168  Ratio       1 Chisq
   nsim nperm n1 n2 m   Perm Normal Effect Setting  Dist
1 10000 10000  7 15 0 0.0479 0.1063  Ratio       1 Chisq
   nsim nperm n1 n2 m  Perm Normal Effect Setting Dist
1 10000 10000  7  7 0 0.044 0.0937  Ratio       1  Exp
   nsim nperm n1 n2 m   Perm Normal Effect Setting Dist
1 10000 10000  7 15 0 0.0373 0.0884  Ratio       1  Exp
   nsim nperm n1 n2 m   Perm Normal Effect Setting  Dist
1 10000 10000 12 12 5 0.0521 0.0862  Ratio       1 Chisq
   nsim nperm n1 n2 m   Perm Normal Effect Setting  Dist
1 10000 10000 12 20 5 0.0473 0.0825  Ratio       1 Chisq
   nsim nperm n1 n2 m Perm Normal Effect Setting Dist
1 10000 10000 12 12 5 0.05 0.0807  Ratio       1  Exp
   nsim nperm n1 n2 m   Perm Normal Effect Setting Dist
1 10000 10000 12 20 5 0.0364 0.0644  Ratio       1  Exp
   nsim nperm n1 n2  m   Perm Normal Effect Setting  Dist
1 10000 10000 17 17 10 0.0498 0.0757  Ratio       1 Chisq
   nsim nperm n1 n2  m   Perm Normal Effect Setting  Dist
1 10000 10000 17 25 10 0.0521 0.0769  Ratio       1 Chisq
   nsim nperm n1 n2  m   Perm Normal Effect Setting Dist
1 10000 10000 17 17 10 0.0355 0.0565  Ratio       1  Exp
   nsim nperm n1 n2  m  Perm Normal Effect Setting Dist
1 10000 10000 17 25 10 0.054 0.0822  Ratio       1  Exp
   nsim nperm n1 n2  m   Perm Normal Effect Setting  Dist
1 10000 10000 27 27 20 0.0535 0.0694  Ratio       1 Chisq
   nsim nperm n1 n2  m   Perm Normal Effect Setting  Dist
1 10000 10000 27 35 20 0.0522 0.0684  Ratio       1 Chisq
   nsim nperm n1 n2  m   Perm Normal Effect Setting Dist
1 10000 10000 27 27 20 0.0854 0.1058  Ratio       1  Exp
   nsim nperm n1 n2  m   Perm Normal Effect Setting Dist
1 10000 10000 27 35 20 0.0454 0.0618  Ratio       1  Exp
   nsim nperm n1 n2  m   Perm Normal Effect Setting  Dist
1 10000 10000 32 32 25 0.0544 0.0698  Ratio       1 Chisq
   nsim nperm n1 n2  m   Perm Normal Effect Setting  Dist
1 10000 10000 32 40 25 0.0494 0.0634  Ratio       1 Chisq
   nsim nperm n1 n2  m   Perm Normal Effect Setting Dist
1 10000 10000 32 32 25 0.0469 0.0575  Ratio       1  Exp
   nsim nperm n1 n2  m   Perm Normal Effect Setting Dist
1 10000 10000 32 40 25 0.0526 0.0623  Ratio       1  Exp


> Results
   n1 n2   Perm Normal Perm.1 Normal.1
1   7  7 0.0567 0.1168 0.0440   0.0937
6   7 15 0.0479 0.1063 0.0373   0.0884
2  12 12 0.0521 0.0862 0.0500   0.0807
7  12 20 0.0473 0.0825 0.0364   0.0644
3  17 17 0.0498 0.0757 0.0355   0.0565
8  17 25 0.0521 0.0769 0.0540   0.0822
4  27 27 0.0535 0.0694 0.0854   0.1058
9  27 35 0.0522 0.0684 0.0454   0.0618
5  32 32 0.0544 0.0698 0.0469   0.0575
10 32 40 0.0494 0.0634 0.0526   0.0623
